# Supplementary material for: Use of sera cell free DNA (cfDNA) and exovesicle-DNA for the molecular diagnosis of chronic Chagas disease
Source: PLoS One. 2023 Sep 8;18(9):e0282814. doi: 10.1371/journal.pone.0282814 (PMC10490946; doi:10.1371/journal.pone.0282814)
Supplement: S2 Table — (XLSX) [file pone.0282814.s002.xlsx]

## Sheet: Sheet1
	<16 years old	16-40 years old	41-68 years old	Total Number
Women	1 (2,04%)	34 (69,39%)	14 (28,57%)	49
Men	3 (13,04%)	11 (47,83%)	9 (39,13%)	23
