# Supplementary material for: Use of sera cell free DNA (cfDNA) and exovesicle-DNA for the molecular diagnosis of chronic Chagas disease
Source: PLoS One. 2023 Sep 8;18(9):e0282814. doi: 10.1371/journal.pone.0282814 (PMC10490946; doi:10.1371/journal.pone.0282814)
Supplement: S3 Table — (XLSX) [file pone.0282814.s003.xlsx]

## Sheet: Sheet1
Zones	Patients distribution
Santa Cruz	31 (44,23%)
Sucre (Chuquisaca)	9 (12,86%)
Cochabamba	7 (10%)
Potosi	4 (5,74%)
La Paz	1 (1,43%)
Tarija	1 (1,43%)
Desconocido	17 (25,28%)
