# Supplementary material for: Use of sera cell free DNA (cfDNA) and exovesicle-DNA for the molecular diagnosis of chronic Chagas disease
Source: PLoS One. 2023 Sep 8;18(9):e0282814. doi: 10.1371/journal.pone.0282814 (PMC10490946; doi:10.1371/journal.pone.0282814)
Supplement: S4 Table — (XLSX) [file pone.0282814.s004.xlsx]

## Sheet: pacientes negativos
Negative patients	Age range	Sex	Condition	Country	State	Treatment date	Treatment	nestedPCR posttreatment	Ev 121-122	Ev Sat	cfDNA Sat
73	[36-40]	M	Indeterminate	Santa Cruz, Bolivia	Syphilis	2009	YES	Negative	Negative	Negative
74	[36-40]	M	Indeterminate	Bolivia	Pregnant	2008	YES	Negative	Negative	Negative
75	[36-40]	H	Heart	Santa Cruz, Bolivia		2009	YES	Negative	Negative	Negative
76	[31-35]	M	Indeterminate	Bolivia		2011	YES	Negative	Negative	Negative
77	[31-35]	H	NO DATA	Bolivia		2011	YES	Negative	Negative	Negative
78	[41-45]	H	Heart	Bolivia	VIH	2008	YES	Negative	Negative	Negative
79	[41-45]	H	Indeterminate	Tarija, Bolivia		2013	YES	Negative	Negative	Negative
80	[31-35]	M	Indeterminate	Cochabamba, Bolivia	Pregnant	2011	YES	Negative	Negative	Negative
81	[36-40]	M	Indeterminate	Santa Cruz, Bolivia		2011	YES	Negative	Negative	Negative
82	[31-35]	M	Digest	Chuquisaca, Bolivia		2011	YES	Negative	Negative	Negative
83	[41-45]	M	Indeterminate	Cochabamba, Bolivia		2009	YES	Negative	Negative	Negative
84	[31-35]	H	Indeterminate	Santa Cruz, Bolivia			NO	Negative	Negative	Negative
85	[31-35]	H	Indeterminate	Cochabamba, Bolivia	REFLUJO GASTROESOFAGICO	2008	YES	Negative	Negative	Negative
86	[21-25]	M	Indeterminate	Cochabamba, Bolivia		2009	YES	Negative	Negative	Negative
87	[26-30]	M	Indeterminate	Santa Cruz, Bolivia	NAUSEAS Y VÓMITOS	2009	YES	Negative	Negative	Negative
88	[51-55]	M	Indeterminate	Cochabamba, Bolivia	ESTREÑIMIENTO		NO	Negative	Negative	Negative
89	[31-35]	M	Indeterminate	Bolivia		2010	YES	Negative	Negative	Negative
90	[46-50]	M	Indeterminate	Sucre, Bolivia		2015	YES	Negative	Negative	Negative
91	[31-35]	H	NO DATA	Bolivia			NO	Negative	Negative	Negative
92	[46-50]	H	Heart	Chuquisaca, Bolivia		2016	YES	Negative	Negative	Negative
93	[36-40]	H	NO DATA	Bolivia	TB	2015	YES	Negative	Negative	Negative
94	[46-50]	M	Indeterminate	Bolivia	Pregnant		NO	Negative	Negative	Negative
95	[41-45]	M	Heart	Sucre, Bolivia		2009	YES	Negative	Negative	Negative
96	[65-70]	H	Indeterminate	Mendoza, Argentina		2016	YES	Negative	Negative	Negative
97	[36-40]	H	Indeterminate	Santa Cruz, Bolivia	TB	2013	YES	Negative	Negative	Negative
Positive patients
1	[21-25]	F	Indeterminate	Santa Cruz, Bolivia		2010	YES	Negative	Positive	Positive
8	[31-35]	F	Digest	Cochabamba, Bolivia		2015	YES	Negative	Positive	Positive	Positive
10	[31-35]	F	Indeterminate	Sucre, Bolivia		2011	YES	Negative	Positive	Positive
12	[36-40]	M	Indeterminate	Santa Cruz, Bolivia		2011	YES	Negative	Positive	Positive
13	[31-35]	F	Indeterminate	Santa Cruz, Bolivia		2011	INCOMPLETE	Negative	Positive*	Positive
14	[21-25]	F	Indeterminate	Santa Cruz, Bolivia		2011	YES	Negative	Positive	Positive
15	[36-40]	F	Indeterminate	Bolivia		2011	YES	Negative	Positive	Positive
16	[56-60]	M	Digest	Cochabamba, Bolivia		2011	YES	Negative	Positive	Positive	Positive
19	[31-35]	F	Heart	Potosí, Bolivia		2011	YES	Negative	Positive	Positive
20	[56-60]	M	Indeterminate	Potosí, Bolivia		2013	YES	Negative	Positive	Negative
21	[56-60]	F	Indeterminate	Potosí, Bolivia		1975-2013	YES	Positive	Positive	Positive
22	[36-40]	F	Indeterminate	Cochabamba, Bolivia		2013	INCOMPLETE	Negative	Positive*	Positive
27	[31-35]	F	Heart	Santa Cruz, Bolivia		2013	YES	Negative	Positive	Positive	Positive
28	[51-55]	M	Heart	Potosí, Bolivia		2013	YES	Negative	Positive	Positive	Positive
31	[51-55]	F	Indeterminate	Tarija, Bolivia		2014	YES	Negative	Positive	Positive
33	[36-40]	F	Heart	Sucre, Bolivia	Pregnant		NO	NO DATA	Positive^	Positive
34	[46-50]	M	Heart	Santa Cruz, Bolivia		2013	YES	Negative	Positive	Positive	Positive
37	[31-35]	M	Indeterminate	Santa Cruz, Bolivia		2015	YES	Negative	Positive	Positive
38	[46-50]	M	Indeterminate	Santa Cruz, Bolivia		2015	YES	Negative			Positive
42	[41-45]	M	Indeterminate	Sucre, Bolivia		2016	YES	Negative			Positive
44	[46-50]	F	Heart	Santa Cruz, Bolivia		2018	YES	Negative	Positive	Positive	Positive
45	[31-35]	F	Indeterminate	Santa Cruz, Bolivia		2018	YES	Negative	Positive	Positive
51	[41-45]	M	Indeterminate	Santa Cruz, Bolivia		2017	YES	Positive			Positive
56	[31-35]	M	Indeterminate	Sucre, Bolivia			NO	NO DATA	Positive^	Positive
57	[51-55]	F	Heart	Vallegrande, Bolivia		2013	YES	NO DATA	Positive	Positive
62	[41-45]	F	Heart	Santa Cruz, Bolivia		2013	YES	Negative	Positive	Positive	Positive
66	[26-30]	F	Indeterminate	Santa Cruz, Bolivia		2014	YES	NO DATA			Positive
67	[41-45]	F	Indeterminate	Bolivia			NO	NO DATA			Positive^
69	[56-60]	M	Heart	Santa Cruz, Bolivia			NO	NO DATA	Positive^	Positive	Positive^
70	[31-35]	M	Indeterminate	Cochabamba, Bolivia		2018	YES	Negative	Positive	Positive
71	[31-35]	M	Indeterminate	Santa Cruz, Bolivia			NO	NO DATA			Positive^

## Sheet: Sheet1
Positive patients	Age range	Sex	Condition	Country	State	Treatment date	Treatment	nestedPCR posttreatment	Ev 121-122	Ev Sat	cfDNA Sat
1	[21-25]	F	Indeterminate	Santa Cruz, Bolivia		2010	YES	Negative	Positive	Positive
10	[31-35]	F	Indeterminate	Sucre, Bolivia		2011	YES	Negative	Positive	Positive
12	[36-40]	M	Indeterminate	Santa Cruz, Bolivia		2011	YES	Negative	Positive	Positive
13	[31-35]	F	Indeterminate	Santa Cruz, Bolivia		2011	INCOMPLETE	Negative	Positive	Positive
14	[21-25]	F	Indeterminate	Santa Cruz, Bolivia		2011	YES	Negative	Positive	Positive
15	[36-40]	F	Indeterminate	Bolivia		2011	YES	Negative	Positive	Positive
19	[31-35]	F	Heart	Potosí, Bolivia		2011	YES	Negative	Positive	Positive
20	[56-60]	M	Indeterminate	Potosí, Bolivia		2013	YES	Negative	Positive	Negative
21	[56-60]	F	Indeterminate	Potosí, Bolivia		1975-2013	YES	Positive	Positive	Positive
22	[36-40]	F	Indeterminate	Cochabamba, Bolivia		2013	INCOMPLETE	Negative	Positive	Positive
31	[51-55]	F	Indeterminate	Tarija, Bolivia		2014	YES	Negative	Positive	Positive
33	[36-40]	F	Heart	Sucre, Bolivia	Pregnant		NO	NO DATA	Positive^	Positive
37	[31-35]	M	Indeterminate	Santa Cruz, Bolivia		2015	YES	Negative	Positive	Positive
45	[31-35]	F	Indeterminate	Santa Cruz, Bolivia		2018	YES	Negative	Positive	Positive
56	[31-35]	M	Indeterminate	Sucre, Bolivia			NO	NO DATA	Positive^	Positive
57	[51-55]	F	Heart	Vallegrande, Bolivia		2013	YES	NO DATA	Positive	Positive
70	[31-35]	M	Indeterminate	Cochabamba, Bolivia		2018	YES	Negative	Positive	Positive
8	[31-35]	F	Digest	Cochabamba, Bolivia		2015	YES	Negative	Positive	Positive	Positive
16	[56-60]	M	Digest	Cochabamba, Bolivia		2011	YES	Negative	Positive	Positive	Positive
27	[31-35]	F	Heart	Santa Cruz, Bolivia		2013	YES	Negative	Positive	Positive	Positive
28	[51-55]	M	Heart	Potosí, Bolivia		2013	YES	Negative	Positive	Positive	Positive
34	[46-50]	M	Heart	Santa Cruz, Bolivia		2013	YES	Negative	Positive	Positive	Positive
44	[46-50]	F	Heart	Santa Cruz, Bolivia		2018	YES	Negative	Positive	Positive	Positive
62	[41-45]	F	Heart	Santa Cruz, Bolivia		2013	YES	Negative	Positive	Positive	Positive
69	[56-60]	M	Heart	Santa Cruz, Bolivia			NO	NO DATA	Positive^	Positive	Positive
38	[46-50]	M	Indeterminate	Santa Cruz, Bolivia		2015	YES	Negative			Positive
42	[41-45]	M	Indeterminate	Sucre, Bolivia		2016	YES	Negative			Positive
51	[41-45]	M	Indeterminate	Santa Cruz, Bolivia		2017	YES	Positive			Positive
66	[26-30]	F	Indeterminate	Santa Cruz, Bolivia		2014	YES	NO DATA			Positive
67	[41-45]	F	Indeterminate	Bolivia			NO	NO DATA			Positive
71	[31-35]	M	Indeterminate	Santa Cruz, Bolivia			NO	NO DATA			Positive
Negative patients
73	[36-40]	M	Indeterminate	Santa Cruz, Bolivia	Syphilis	2009	YES	Negative	Negative	Negative	Negative
74	[36-40]	M	Indeterminate	Bolivia	Pregnant	2008	YES	Negative	Negative	Negative	Negative
75	[36-40]	H	Heart	Santa Cruz, Bolivia		2009	YES	Negative	Negative	Negative	Negative
76	[31-35]	M	Indeterminate	Bolivia		2011	YES	Negative	Negative	Negative	Negative
77	[31-35]	H	NO DATA	Bolivia		2011	YES	Negative	Negative	Negative	Negative
78	[41-45]	H	Heart	Bolivia	VIH	2008	YES	Negative	Negative	Negative	Negative
79	[41-45]	H	Indeterminate	Tarija, Bolivia		2013	YES	Negative	Negative	Negative	Negative
80	[31-35]	M	Indeterminate	Cochabamba, Bolivia	Pregnant	2011	YES	Negative	Negative	Negative	Negative
81	[36-40]	M	Indeterminate	Santa Cruz, Bolivia		2011	YES	Negative	Negative	Negative	Negative
82	[31-35]	M	Digest	Chuquisaca, Bolivia		2011	YES	Negative	Negative	Negative	Negative
83	[41-45]	M	Indeterminate	Cochabamba, Bolivia		2009	YES	Negative	Negative	Negative	Negative
84	[31-35]	H	Indeterminate	Santa Cruz, Bolivia			NO	Negative	Negative	Negative	Negative
85	[31-35]	H	Indeterminate	Cochabamba, Bolivia	Gastroesophageal reflux	2008	YES	Negative	Negative	Negative	Negative
86	[21-25]	M	Indeterminate	Cochabamba, Bolivia		2009	YES	Negative	Negative	Negative	Negative
87	[26-30]	M	Indeterminate	Santa Cruz, Bolivia	Nauseous and vomits	2009	YES	Negative	Negative	Negative	Negative
88	[51-55]	M	Indeterminate	Cochabamba, Bolivia	Constipation		NO	Negative	Negative	Negative	Negative
89	[31-35]	M	Indeterminate	Bolivia		2010	YES	Negative	Negative	Negative	Negative
90	[46-50]	M	Indeterminate	Sucre, Bolivia		2015	YES	Negative	Negative	Negative	Negative
91	[31-35]	H	NO DATA	Bolivia			NO	Negative	Negative	Negative	Negative
92	[46-50]	H	Heart	Chuquisaca, Bolivia		2016	YES	Negative	Negative	Negative	Negative
93	[36-40]	H	NO DATA	Bolivia	TB	2015	YES	Negative	Negative	Negative	Negative
94	[46-50]	M	Indeterminate	Bolivia	Pregnant		NO	Negative	Negative	Negative	Negative
95	[41-45]	M	Heart	Sucre, Bolivia		2009	YES	Negative	Negative	Negative	Negative
96	[65-70]	H	Indeterminate	Mendoza, Argentina		2016	YES	Negative	Negative	Negative	Negative
97	[36-40]	H	Indeterminate	Santa Cruz, Bolivia	TB	2013	YES	Negative	Negative	Negative	Negative
